# Supplementary material for: Telemedicine networks for acute stroke: An analysis of global coverage, gaps, and opportunities
Source: Int J Stroke. 2024 Nov 15;20(3):297–309. doi: 10.1177/17474930241298450 (PMC11874588; doi:10.1177/17474930241298450)
Supplement: sj-xlsx-1-wso-10.1177_17474930241298450 – Supplemental material for Telemedicine networks for acute stroke: An analysis of global coverage, gaps, and opportunities [file sj-xlsx-1-wso-10.1177_17474930241298450.xlsx]

## Sheet: Sheet1
Countries through personal contacts	Countries contacted through Google and Pubmed search	Response received?	Countries by pre-survey and experts	No country contact									C
Afghanistan	Antigua & Barbuda	no	Albania	Azerbaijan
Algeria	Bahamas	no	Armenia	Angola
Argentina	Barbados	no	Cameroon	Belarus
Austria	Burundi	yes	Burundi	Bosnia
Bahrain	Burkina Faso	no	Dominican Republic	Cambodia
Bangladesh	Belize	no	Fiji	Central African Republic
Australia	Benin	no	Iceland	Comoros
Belgium	Brunei	no	Ireland	Equatorial Guinea
Bhutan	Cabo Verde	no	Kiribati	Gambia
Bolivia	Congo	no	Laos	Grenada
Botswana	Chad	no	Mali	Mauritius
Brazil	Djibouti	no	Oman	Moldova
Canada	Eswatini	yes	Russia	Montenegro
Chile	Eritrea	no	Samoa	North Korea
China	Faroe Island	no	Saudi-Arabia	Poland
Colombia	French Guiana	no	Serbia	Saint Kitts and Nevis
Costa Rica	Gabon	no	Solomon Islands	San Marino
Croatia	Guinea	no	Tonga	State of Palestine
Cuba	Guyana	no	Tunisia	Taiwan
Cyprus	Haiti	no	Vanuatu	Uzbekistan
Czech Republic	Ivory Coast	no	Yemen	Western Sahara
Denmark	Jordan	yes	Slovenia
DR Congo	Luxembourg	no	Morocco
Ecuador	Lesotho	no	Kuwait
Egypt	Liberia	no	Thailand
El Salvador	Lebanon	no	Sri Lanka
Finland	Macau	no	Ukraine
Germany	Maldives	no	Qatar
France	Malta	no
Georgia	Mauritania	no
Ghana	Montenegro	no
Greece	Mayotte	no
Guatemala	Madagascar	yes
Honduras	Namibia	no
Hongkong	North Korea	no
Hungary	Reunion	no
India	Rwanda	no
Indonesia	Seychelles	no
Iran	Suriname	yes
Iraq	South Sudan	no
Israel	Somalia	no
Italy	Saint Vincent & the Grenadines	no
Japan	Saint Helena	no
Kazakhstan	Saint Lucia	no
Kenya	Sao Tome & Principe	no
Kyrgyztan	Senegal	yes
Latvia	Sierra Leone	no
Libya	Tajikistan	no
Lithuania	Timor-Leste	no
Mexico	Trinidad & Tobago	no
Mongolia	Turkmenistan	no
Mozambique	Togo	no
Myanmar	Zimbabwe	no
Nepal
New Zealand
Netherlands
Nicaragua
Niger
Nigeria
North Macedonia
Norway
Pakistan
Panama
Papua-Neuguinea
Paraguay
Peru
Philippines
Portugal
Romania
Singapore
Slovakia
South Africa
South Korea
Spain
Sudan
Sweden
Switzerland
Syria
Tanzania
Turkey
Uganda
United Arab Emirates
United Kingdom
United States
Urugay
Venezuela
Vietnam
Zambia
Zimbabwe
